# Supplementary material for: Mobile-UI-Repair: a deep learning based UI smell detection technique for mobile user interface
Source: PeerJ Comput Sci. 2024 May 16;10:e2028. doi: 10.7717/peerj-cs.2028 (PMC11157604; doi:10.7717/peerj-cs.2028)
Supplement: Supplemental Information 1 — Use main file UI repair [file peerj-cs-10-2028-s001.zip]

Archive with 128 entries (120 files):
- MUI Repair code and Data/apple-touch-icon.png
- MUI Repair code and Data/component Occlusion/
- MUI Repair code and Data/component Occlusion/1.jpg
- MUI Repair code and Data/component Occlusion/10.jpg
- MUI Repair code and Data/component Occlusion/10cam.jpg
- MUI Repair code and Data/component Occlusion/11.jpg
- MUI Repair code and Data/component Occlusion/11cam.jpg
- MUI Repair code and Data/component Occlusion/12.jpg
- MUI Repair code and Data/component Occlusion/12cam.jpg
- MUI Repair code and Data/component Occlusion/1cam.jpg
- MUI Repair code and Data/component Occlusion/2.jpg
- MUI Repair code and Data/component Occlusion/2cam.jpg
- MUI Repair code and Data/component Occlusion/3.jpg
- MUI Repair code and Data/component Occlusion/3cam.jpg
- MUI Repair code and Data/component Occlusion/4.jpg
- MUI Repair code and Data/component Occlusion/4cam.jpg
- MUI Repair code and Data/component Occlusion/5.jpg
- MUI Repair code and Data/component Occlusion/5cam.jpg
- MUI Repair code and Data/component Occlusion/6.jpg
- MUI Repair code and Data/component Occlusion/6.png
- MUI Repair code and Data/component Occlusion/6cam.jpg
- MUI Repair code and Data/component Occlusion/7.jpg
- MUI Repair code and Data/component Occlusion/7.png
- MUI Repair code and Data/component Occlusion/7cam.jpg
- MUI Repair code and Data/component Occlusion/8.jpg
- MUI Repair code and Data/component Occlusion/8.png
- MUI Repair code and Data/component Occlusion/8cam.jpg
- MUI Repair code and Data/component Occlusion/9.jpg
- MUI Repair code and Data/component Occlusion/9cam.jpg
- MUI Repair code and Data/component Occlusion/Approach_1 _redbox.png
- MUI Repair code and Data/component Occlusion/ND_1.png
- MUI Repair code and Data/component Occlusion/ND_2.jpg
- MUI Repair code and Data/component Occlusion/Screenshot_1649850984.png
- MUI Repair code and Data/component Occlusion/Screenshot_1649851612.png
- MUI Repair code and Data/component Occlusion/Screenshot_2022-04-14-09-40-46-300_com.parsifal.starz.jpg
- MUI Repair code and Data/component Occlusion/unable to detect.png
- MUI Repair code and Data/config.py
- MUI Repair code and Data/data.py
- MUI Repair code and Data/DynamicAnalysis/
- MUI Repair code and Data/DynamicAnalysis/__init__.py
- MUI Repair code and Data/DynamicAnalysis/adapter/
- MUI Repair code and Data/DynamicAnalysis/adapter/adapter.py
- MUI Repair code and Data/DynamicAnalysis/adapter/droidbot.py
- MUI Repair code and Data/DynamicAnalysis/adapter/droidbot_ime.py
- MUI Repair code and Data/DynamicAnalysis/adapter/jdwp.py
- MUI Repair code and Data/DynamicAnalysis/adapter/logcat.py
- MUI Repair code and Data/DynamicAnalysis/adapter/telnet.py
- MUI Repair code and Data/DynamicAnalysis/readme.md
- MUI Repair code and Data/fpn.py
- MUI Repair code and Data/missing image/
- MUI Repair code and Data/missing image/1.jpg
- MUI Repair code and Data/missing image/10.jpg
- MUI Repair code and Data/missing image/10cam.jpg
- MUI Repair code and Data/missing image/11.jpg
- MUI Repair code and Data/missing image/11cam.jpg
- MUI Repair code and Data/missing image/12.jpg
- MUI Repair code and Data/missing image/12cam.jpg
- MUI Repair code and Data/missing image/13.jpg
- MUI Repair code and Data/missing image/13cam.jpg
- MUI Repair code and Data/missing image/14.jpg
- MUI Repair code and Data/missing image/14cam.jpg
- MUI Repair code and Data/missing image/15.jpg
- MUI Repair code and Data/missing image/15cam.jpg
- MUI Repair code and Data/missing image/16.jpg
- MUI Repair code and Data/missing image/16cam.jpg
- MUI Repair code and Data/missing image/17.jpg
- MUI Repair code and Data/missing image/17cam.jpg
- MUI Repair code and Data/missing image/1cam.jpg
- MUI Repair code and Data/missing image/2.jpg
- MUI Repair code and Data/missing image/2cam.jpg
- MUI Repair code and Data/missing image/3.jpg
- MUI Repair code and Data/missing image/3cam.jpg
- MUI Repair code and Data/missing image/4.jpg
- MUI Repair code and Data/missing image/4cam.jpg
- MUI Repair code and Data/missing image/5.jpg
- MUI Repair code and Data/missing image/5cam.jpg
- MUI Repair code and Data/missing image/6.jpg
- MUI Repair code and Data/missing image/6cam.jpg
- MUI Repair code and Data/missing image/7.jpg
- MUI Repair code and Data/missing image/7cam.jpg
- MUI Repair code and Data/missing image/8.jpg
- MUI Repair code and Data/missing image/8cam.jpg
- MUI Repair code and Data/missing image/9.jpg
- MUI Repair code and Data/missing image/9cam.jpg
- MUI Repair code and Data/MUIRepair.py
- MUI Repair code and Data/multi_GPU.py
- MUI Repair code and Data/net.py
- MUI Repair code and Data/null value/
- MUI Repair code and Data/null value/1.jpg
- MUI Repair code and Data/null value/2.jpg
- MUI Repair code and Data/null value/3.PNG
- MUI Repair code and Data/pascal_voc_classes.json
- MUI Repair code and Data/predict.py
- MUI Repair code and Data/readme.md
- MUI Repair code and Data/requirements.txt
- MUI Repair code and Data/spilt_data.py
- MUI Repair code and Data/test_eval.py
- MUI Repair code and Data/text overlap/
- MUI Repair code and Data/text overlap/1.jpeg
- MUI Repair code and Data/text overlap/2.jpeg
- MUI Repair code and Data/text overlap/3.PNG
- MUI Repair code and Data/transforms.py
- MUI Repair code and Data/UI images/
- MUI Repair code and Data/UI images/1.jpg
- MUI Repair code and Data/UI images/2.jpg
- MUI Repair code and Data/UI images/3.jpg
- MUI Repair code and Data/UI images/4.jpg
- MUI Repair code and Data/UI images/5.jpg
- MUI Repair code and Data/UI images/Approach_1 _redbox.png
- MUI Repair code and Data/UI images/Approach_1 last part.png
- MUI Repair code and Data/UI images/Approach_1.png
- MUI Repair code and Data/UI images/Bug Report-1.docx
- MUI Repair code and Data/UI images/New folder/
- MUI Repair code and Data/UI images/New folder/Approach_1 last part.png
- MUI Repair code and Data/UI images/Screenshot_10.png
- MUI Repair code and Data/UI images/Screenshot_1649850958.png
- MUI Repair code and Data/UI images/Screenshot_1649850984.png
- MUI Repair code and Data/UI images/Screenshot_1649851608.png
- MUI Repair code and Data/UI images/Screenshot_1649851612.png
- MUI Repair code and Data/UI images/Screenshot_1649851619.png
- MUI Repair code and Data/UI images/Screenshot_1649851622.png
- MUI Repair code and Data/UI images/Screenshot_1649851641.png
- MUI Repair code and Data/UI images/Screenshot_2022-04-14-09-32-56-733_com.parsifal.starz.jpg
- MUI Repair code and Data/UI images/Screenshot_2022-04-14-09-37-27-290_com.parsifal.starz.jpg
- MUI Repair code and Data/UI images/Screenshot_2022-04-14-09-40-46-300_com.parsifal.starz.jpg
- MUI Repair code and Data/UI images/Screenshot_22.jpg
- MUI Repair code and Data/UI images/Screenshot_29.png
- MUI Repair code and Data/UI images/Screenshot_9.png
