# Supplementary material for: Mobile-UI-Repair: a deep learning based UI smell detection technique for mobile user interface
Source: PeerJ Comput Sci. 2024 May 16;10:e2028. doi: 10.7717/peerj-cs.2028 (PMC11157604; doi:10.7717/peerj-cs.2028)
Supplement: Supplemental Information 1 — Use main file UI repair [file peerj-cs-10-2028-s001.zip › MUI Repair code and Data/config.py]

time_start = 0
time_end = 0
socketio = None
room = None
bot = None
timer = None
output_dir = None

apk_images = [
    'AdGuard Content Blocker',
    'Commons',
    'NoProvider2Push',
    '2048',
    'RadioDroid',
    'Zeus'
]

apk_links = {
    'MTG Familiar': 'https://f-droid.org/packages/com.gelakinetic.mtgfam/',
    'NewPipe': 'https://f-droid.org/en/packages/org.schabi.newpipe/',
    'Transdroid': 'https://f-droid.org/en/packages/org.transdroid.search/'
}
