# Supplementary material for: Mobile-UI-Repair: a deep learning based UI smell detection technique for mobile user interface
Source: PeerJ Comput Sci. 2024 May 16;10:e2028. doi: 10.7717/peerj-cs.2028 (PMC11157604; doi:10.7717/peerj-cs.2028)
Supplement: Supplemental Information 1 — Use main file UI repair [file peerj-cs-10-2028-s001.zip › MUI Repair code and Data/data.py]

from torch.utils.data import Dataset
import os
import torch
import json
from PIL import Image
from lxml import etree


class VOC2012DataSet(Dataset):

    def __init__(self, voc_root, transforms, train_set=True):
        self.root = os.path.join(voc_root, "UIDISPLAYISSUE", "VOC2012")
        self.img_root = os.path.join(self.root, "JPEGImages")
        self.annotations_root = os.path.join(self.root, "Annotations")

        # read train.txt or val.txt file
        if train_set:
            txt_list = os.path.join(self.root, "ImageSets", "Main", "train.txt")
        else:
            txt_list = os.path.join(self.root, "ImageSets", "Main", "val.txt")
        with open(txt_list) as read:
            self.xml_list = [os.path.join(self.annotations_root, line.strip() + ".xml")
                             for line in read.readlines()]

        # read class_indict
        try:
            json_file = open('./pascal_voc_classes.json', 'r')
            self.class_dict = json.load(json_file)
        except Exception as e:
            print(e)
            exit(-1)

        self.transforms = transforms

    def __len__(self):
        return len(self.xml_list)

    def __getitem__(self, idx):
        # read xml
        xml_path = self.xml_list[idx]
        with open(xml_path) as fid:
            xml_str = fid.read()
        xml = etree.fromstring(xml_str)
        data = self.parse_xml_to_dict(xml)["annotation"]
        img_path = os.path.join(self.img_root, data["filename"])
        image = Image.open(img_path)
        if image.format != "JPEG":
            raise ValueError("Image format not JPEG")
        boxes = []
        labels = []
        iscrowd = []
        for obj in data["object"]:
            xmin = float(obj["bndbox"]["xmin"])
            xmax = float(obj["bndbox"]["xmax"])
            ymin = float(obj["bndbox"]["ymin"])
            ymax = float(obj["bndbox"]["ymax"])
            boxes.append([xmin, ymin, xmax, ymax])
            labels.append(self.class_dict[obj["name"]])
            iscrowd.append(int(obj["difficult"]))

        # convert everything into a torch.Tensor
        boxes = torch.as_tensor(boxes, dtype=torch.float32)
        labels = torch.as_tensor(labels, dtype=torch.int64)
        iscrowd = torch.as_tensor(iscrowd, dtype=torch.int64)
        image_id = torch.tensor([idx])
        area = (boxes[:, 3] - boxes[:, 1]) * (boxes[:, 2] - boxes[:, 0])

        target = {}
        target["boxes"] = boxes
        target["labels"] = labels
        target["image_id"] = image_id
        target["area"] = area
        target["iscrowd"] = iscrowd

        if self.transforms is not None:
            image, target = self.transforms(image, target)

        return image, target

    def get_height_and_width(self, idx):
        # read xml
        xml_path = self.xml_list[idx]
        with open(xml_path) as fid:
            xml_str = fid.read()
        xml = etree.fromstring(xml_str)
        data = self.parse_xml_to_dict(xml)["annotation"]
        data_height = int(data["size"]["height"])
        data_width = int(data["size"]["width"])
        return data_height, data_width

    def parse_xml_to_dict(self, xml):
        """
        Args:
            xml: xml tree obtained by parsing XML file contents using lxml.etree

        Returns:
            Python dictionary holding XML contents.
        """

        if len(xml) == 0: 
            return {xml.tag: xml.text}

        result = {}
        for child in xml:
            child_result = self.parse_xml_to_dict(child)  
            if child.tag != 'object':
                result[child.tag] = child_result[child.tag]
            else:
                if child.tag not in result:  
                    result[child.tag] = []
                result[child.tag].append(child_result[child.tag])
        return {xml.tag: result}

    def coco_index(self, idx):
       
        # read xml
        xml_path = self.xml_list[idx]
        with open(xml_path) as fid:
            xml_str = fid.read()
        xml = etree.fromstring(xml_str)
        data = self.parse_xml_to_dict(xml)["annotation"]
        data_height = int(data["size"]["height"])
        data_width = int(data["size"]["width"])
        # img_path = os.path.join(self.img_root, data["filename"])
        # image = Image.open(img_path)
        # if image.format != "JPEG":
        #     raise ValueError("Image format not JPEG")
        boxes = []
        labels = []
        iscrowd = []
        for obj in data["object"]:
            xmin = float(obj["bndbox"]["xmin"])
            xmax = float(obj["bndbox"]["xmax"])
            ymin = float(obj["bndbox"]["ymin"])
            ymax = float(obj["bndbox"]["ymax"])
            boxes.append([xmin, ymin, xmax, ymax])
            labels.append(self.class_dict[obj["name"]])
            iscrowd.append(int(obj["difficult"]))

        # convert everything into a torch.Tensor
        boxes = torch.as_tensor(boxes, dtype=torch.float32)
        labels = torch.as_tensor(labels, dtype=torch.int64)
        iscrowd = torch.as_tensor(iscrowd, dtype=torch.int64)
        image_id = torch.tensor([idx])
        area = (boxes[:, 3] - boxes[:, 1]) * (boxes[:, 2] - boxes[:, 0])

        target = {}
        target["boxes"] = boxes
        target["labels"] = labels
        target["image_id"] = image_id
        target["area"] = area
        target["iscrowd"] = iscrowd

        return (data_height, data_width), target

    @staticmethod
    def collate_fn(batch):
        return tuple(zip(*batch))
