# Supplementary material for: Mobile-UI-Repair: a deep learning based UI smell detection technique for mobile user interface
Source: PeerJ Comput Sci. 2024 May 16;10:e2028. doi: 10.7717/peerj-cs.2028 (PMC11157604; doi:10.7717/peerj-cs.2028)
Supplement: Supplemental Information 1 — Use main file UI repair [file peerj-cs-10-2028-s001.zip › MUI Repair code and Data/DynamicAnalysis/__init__.py]

from droidbot.droidbot import DroidBot
from droidbot.device import Device
from droidbot.app import App
