# Supplementary material for: Mobile-UI-Repair: a deep learning based UI smell detection technique for mobile user interface
Source: PeerJ Comput Sci. 2024 May 16;10:e2028. doi: 10.7717/peerj-cs.2028 (PMC11157604; doi:10.7717/peerj-cs.2028)
Supplement: Supplemental Information 1 — Use main file UI repair [file peerj-cs-10-2028-s001.zip › MUI Repair code and Data/multi_GPU.py]

import time
import os
import datetime

import torch

import transforms
from my_dataset import VOC2012DataSet
from backbone.resnet50_fpn_model import resnet50_fpn_backbone
from network_files.faster_rcnn_framework import FasterRCNN, FastRCNNPredictor
import train_utils.train_eval_utils as utils
from train_utils.group_by_aspect_ratio import GroupedBatchSampler, create_aspect_ratio_groups
from train_utils.distributed_utils import init_distributed_mode, save_on_master, mkdir


def create_model(num_classes):
    backbone = resnet50_fpn_backbone()
    model = FasterRCNN(backbone=backbone, num_classes=91)
    # https://download.pytorch.org/models/fasterrcnn_resnet50_fpn_coco-258fb6c6.pth
    weights_dict = torch.load("./backbone/fasterrcnn_resnet50_fpn_coco.pth")
    missing_keys, unexpected_keys = model.load_state_dict(weights_dict, strict=False)
    if len(missing_keys) != 0 or len(unexpected_keys) != 0:
        print("missing_keys: ", missing_keys)
        print("unexpected_keys: ", unexpected_keys)

    # get  input features for the classifier
    in_features = model.roi_heads.box_predictor.cls_score.in_features
    # replace the pre-trained head with a new one
    model.roi_heads.box_predictor = FastRCNNPredictor(in_features, num_classes)

    return model


# def main_worker(args):
def main(args):
    print(args)
    # mp.spawn(main_worker, args=(args,), nprocs=args.world_size, join=True)
    init_distributed_mode(args)

    device = torch.device(args.device)

    # Data loading code
    print("Loading data")

    data_transform = {
        "train": transforms.Compose([transforms.ToTensor(),
                                     transforms.RandomHorizontalFlip(0.5)]),
        "val": transforms.Compose([transforms.ToTensor()])
    }

    VOC_root = args.data_path
    # check voc root
    if os.path.exists(os.path.join(VOC_root, "UIDISPLAYISSUE")) is False:
        raise FileNotFoundError("UIDISPLAYISSUE dose not in path:'{}'.".format(VOC_root))

    # load train data set
    train_data_set = VOC2012DataSet(VOC_root, data_transform["train"], True)

    # load validation data set
    val_data_set = VOC2012DataSet(VOC_root, data_transform["val"], False)

    print("Creating data loaders")
    if args.distributed:
        train_sampler = torch.utils.data.distributed.DistributedSampler(train_data_set)
        test_sampler = torch.utils.data.distributed.DistributedSampler(val_data_set)
    else:
        train_sampler = torch.utils.data.RandomSampler(train_data_set)
        test_sampler = torch.utils.data.SequentialSampler(val_data_set)

    if args.aspect_ratio_group_factor >= 0:
        group_ids = create_aspect_ratio_groups(train_data_set, k=args.aspect_ratio_group_factor)
        train_batch_sampler = GroupedBatchSampler(train_sampler, group_ids, args.batch_size)
    else:
        train_batch_sampler = torch.utils.data.BatchSampler(
            train_sampler, args.batch_size, drop_last=True)

    data_loader = torch.utils.data.DataLoader(
        train_data_set, batch_sampler=train_batch_sampler, num_workers=args.workers,
        collate_fn=train_data_set.collate_fn)

    data_loader_test = torch.utils.data.DataLoader(
        val_data_set, batch_size=1,
        sampler=test_sampler, num_workers=args.workers,
        collate_fn=train_data_set.collate_fn)

    print("Creating model")
    model = create_model(num_classes=21)
    model.to(device)

    model_without_ddp = model
    if args.distributed:
        model = torch.nn.parallel.DistributedDataParallel(model, device_ids=[args.gpu])
        model_without_ddp = model.module

    params = [p for p in model.parameters() if p.requires_grad]
    optimizer = torch.optim.SGD(
        params, lr=args.lr, momentum=args.momentum, weight_decay=args.weight_decay)

    # lr_scheduler = torch.optim.lr_scheduler.StepLR(optimizer, step_size=args.lr_step_size, gamma=args.lr_gamma)
    lr_scheduler = torch.optim.lr_scheduler.MultiStepLR(optimizer, milestones=args.lr_steps, gamma=args.lr_gamma)

    if args.resume:
        # If map_location is missing, torch.load will first load the module to CPU
        # and then copy each parameter to where it was saved,
        # which would result in all processes on the same machine using the same set of devices.
        checkpoint = torch.load(args.resume, map_location='cpu')  
        model_without_ddp.load_state_dict(checkpoint['model'])
        optimizer.load_state_dict(checkpoint['optimizer'])
        lr_scheduler.load_state_dict(checkpoint['lr_scheduler'])
        args.start_epoch = checkpoint['epoch'] + 1

    if args.test_only:
        utils.evaluate(model, data_loader_test, device=device)
        return

    print("Start training")
    start_time = time.time()
    for epoch in range(args.start_epoch, args.epochs):
        if args.distributed:
            train_sampler.set_epoch(epoch)
        utils.train_one_epoch(model, optimizer, data_loader, device, epoch, args.print_freq)
        lr_scheduler.step()
        if args.output_dir:
            save_on_master({
                'model': model_without_ddp.state_dict(),
                'optimizer': optimizer.state_dict(),
                'lr_scheduler': lr_scheduler.state_dict(),
                'args': args,
                'epoch': epoch},
                os.path.join(args.output_dir, 'model_{}.pth'.format(epoch)))

        # evaluate after every epoch
        utils.evaluate(model, data_loader_test, device=device)

    total_time = time.time() - start_time
    total_time_str = str(datetime.timedelta(seconds=int(total_time)))
    print('Training time {}'.format(total_time_str))


if __name__ == "__main__":
    version = torch.version.__version__[:5]  # example: 1.6.0
    if version < "1.6.0":
        raise EnvironmentError("pytorch version must be 1.6.0 or above")

    import argparse

    parser = argparse.ArgumentParser(
        description=__doc__)

    parser.add_argument('--data-path', default='./', help='dataset')
    parser.add_argument('--device', default='cuda', help='device')
    parser.add_argument('-b', '--batch-size', default=2, type=int,
                        help='images per gpu, the total batch size is $NGPU x batch_size')
    parser.add_argument('--start_epoch', default=0, type=int, help='start epoch')
    parser.add_argument('--epochs', default=20, type=int, metavar='N',
                        help='number of total epochs to run')
    parser.add_argument('-j', '--workers', default=4, type=int, metavar='N',
                        help='number of data loading workers (default: 4)')
    parser.add_argument('--lr', default=0.02, type=float,
                        help='initial learning rate, 0.02 is the default value for training '
                             'on 8 gpus and 2 images_per_gpu')
    parser.add_argument('--momentum', default=0.9, type=float, metavar='M',
                        help='momentum')
    parser.add_argument('--wd', '--weight-decay', default=1e-4, type=float,
                        metavar='W', help='weight decay (default: 1e-4)',
                        dest='weight_decay')
    parser.add_argument('--lr-step-size', default=8, type=int, help='decrease lr every step-size epochs')
    parser.add_argument('--lr-steps', default=[7, 12], nargs='+', type=int, help='decrease lr every step-size epochs')
    parser.add_argument('--lr-gamma', default=0.1, type=float, help='decrease lr by a factor of lr-gamma')
    parser.add_argument('--print-freq', default=20, type=int, help='print frequency')
    parser.add_argument('--output-dir', default='./multi_train', help='path where to save')
    parser.add_argument('--resume', default='', help='resume from checkpoint')
    parser.add_argument('--aspect-ratio-group-factor', default=3, type=int)
    parser.add_argument(
        "--test-only",
        dest="test_only",
        help="Only test the model",
        action="store_true",
    )

    parser.add_argument('--world-size', default=4, type=int,
                        help='number of distributed processes')
    parser.add_argument('--dist-url', default='env://', help='url used to set up distributed training')

    args = parser.parse_args()

    if args.output_dir:
        mkdir(args.output_dir)

    main(args)
