# Supplementary material for: Mobile-UI-Repair: a deep learning based UI smell detection technique for mobile user interface
Source: PeerJ Comput Sci. 2024 May 16;10:e2028. doi: 10.7717/peerj-cs.2028 (PMC11157604; doi:10.7717/peerj-cs.2028)
Supplement: Supplemental Information 1 — Use main file UI repair [file peerj-cs-10-2028-s001.zip › MUI Repair code and Data/predict.py]

import torch
import torchvision
from torchvision import transforms
from network_files.faster_rcnn_framework import FasterRCNN, FastRCNNPredictor
from backbone.resnet50_fpn_model import resnet50_fpn_backbone
from network_files.rpn_function import AnchorsGenerator
from backbone.mobilenetv2_model import MobileNetV2
from draw_box_utils import draw_box
from PIL import Image
import json
import matplotlib.pyplot as plt
import os
from PIL import ImageFile
ImageFile.LOAD_TRUNCATED_IMAGES = True

def create_model(num_classes):
    # mobileNetv2+faster_RCNN
    # backbone = MobileNetV2().features
    # backbone.out_channels = 1280
    #
    # anchor_generator = AnchorsGenerator(sizes=((32, 64, 128, 256, 512),),
    #                                     aspect_ratios=((0.5, 1.0, 2.0),))
    #
    # roi_pooler = torchvision.ops.MultiScaleRoIAlign(featmap_names=['0'],
    #                                                 output_size=[7, 7],
    #                                                 sampling_ratio=2)
    #
    # model = FasterRCNN(backbone=backbone,
    #                    num_classes=num_classes,
    #                    rpn_anchor_generator=anchor_generator,
    #                    box_roi_pool=roi_pooler)

    # resNet50+fpn+faster_RCNN
    backbone = resnet50_fpn_backbone()
    model = FasterRCNN(backbone=backbone, num_classes=num_classes)

    return model


def predict(num):
    # get devices
    device = torch.device("cuda:0" if torch.cuda.is_available() else "cpu")
    print(device)

    # create model
    model = create_model(num_classes=2)

    # load train weights
    # train_weights = "./save_weights/resNetFpn-model-10.pth"
    train_weights = "./save_weights/resNetFpn-model-%s.pth" % num
    outpath = "./result/%s-result" % num
    os.makedirs(outpath)

    model.load_state_dict(torch.load(train_weights)["model"])
    model.to(device)

    # read class_indict
    category_index = {}
    try:
        json_file = open('./pascal_voc_classes.json', 'r')
        class_dict = json.load(json_file)
        category_index = {v: k for k, v in class_dict.items()}
    except Exception as e:
        print(e)
        exit(-1)


    count = 0
    dir = "./test/"
    for file in os.listdir(dir):
        original_img = Image.open(dir + file)
        # from pil image to tensor, do not normalize image
        data_transform = transforms.Compose([transforms.ToTensor()])
        img = data_transform(original_img)
        # expand batch dimension
        img = torch.unsqueeze(img, dim=0)

        model.eval()
        with torch.no_grad():
            predictions = model(img.to(device))[0]
            predict_boxes = predictions["boxes"].to("cpu").numpy()
            predict_classes = predictions["labels"].to("cpu").numpy()
            predict_scores = predictions["scores"].to("cpu").numpy()
            # print(predict_scores)

            if len(predict_boxes) == 0:
                # print("没有检测到任何目标!")
                count += 1
            else:
                if max(predict_scores) > 0.5:
                    draw_box(original_img,
                             predict_boxes,
                             predict_classes,
                             predict_scores,
                             category_index,
                             thresh=0.5,
                             line_thickness=5)
                    plt.imshow(original_img)
                    plt.savefig(outpath + '/' + file, dpi=800)
                    # plt.savefig('./result/'+file,dpi=800)
                    # plt.show()
                else:
                    count +=1
                    # print("检测到目标过小!")

    print(count)


predict(0)


# load image
original_img = Image.open("./test.jpg")

# from pil image to tensor, do not normalize image
data_transform = transforms.Compose([transforms.ToTensor()])
img = data_transform(original_img)
# expand batch dimension
img = torch.unsqueeze(img, dim=0)

model.eval()
with torch.no_grad():
    predictions = model(img.to(device))[0]
    predict_boxes = predictions["boxes"].to("cpu").numpy()
    predict_classes = predictions["labels"].to("cpu").numpy()
    predict_scores = predictions["scores"].to("cpu").numpy()

    if len(predict_boxes) == 0:
        print("none")

    draw_box(original_img,
             predict_boxes,
             predict_classes,
             predict_scores,
             category_index,
             thresh=0.5,
             line_thickness=5)
    plt.imshow(original_img)
    plt.show()
