# Supplementary material for: Mobile-UI-Repair: a deep learning based UI smell detection technique for mobile user interface
Source: PeerJ Comput Sci. 2024 May 16;10:e2028. doi: 10.7717/peerj-cs.2028 (PMC11157604; doi:10.7717/peerj-cs.2028)
Supplement: Supplemental Information 1 — Use main file UI repair [file peerj-cs-10-2028-s001.zip › MUI Repair code and Data/requirements.txt]

opencv_python==3.4.5.20
Flask==1.1.2
imageio==2.9.0
tensorflow==1.15.0
torch==1.5.1
Werkzeug==1.0.1
numpy==1.16.1
androguard==3.3.5
matplotlib==3.3.0
torchvision==0.6.1
Flask_SocketIO==5.0.1
networkx==2.5
frida==14.2.13
gym==0.18.0
Pillow==8.1.0
