# Supplementary material for: Mobile-UI-Repair: a deep learning based UI smell detection technique for mobile user interface
Source: PeerJ Comput Sci. 2024 May 16;10:e2028. doi: 10.7717/peerj-cs.2028 (PMC11157604; doi:10.7717/peerj-cs.2028)
Supplement: Supplemental Information 1 — Use main file UI repair [file peerj-cs-10-2028-s001.zip › MUI Repair code and Data/spilt_data.py]

import os
import random


files_path = "./VOCdevkit/VOC2012/Annotations"
if not os.path.exists(files_path):
    print("none")
    exit(1)
val_rate = 0.1

files_name = sorted([file.split(".")[0] for file in os.listdir(files_path)])
files_num = len(files_name)
val_index = random.sample(range(0, files_num), k=int(files_num*val_rate))
train_files = []
val_files = []
for index, file_name in enumerate(files_name):
    if index in val_index:
        val_files.append(file_name)
    else:
        train_files.append(file_name)

random.shuffle(val_files)
random.shuffle(train_files)
try:
    train_f = open("./VOCdevkit/VOC2012/ImageSets/Main/train.txt", "x")
    eval_f = open("./VOCdevkit/VOC2012/ImageSets/Main/val.txt", "x")
    train_f.write("\n".join(train_files))
    eval_f.write("\n".join(val_files))
except FileExistsError as e:
    print(e)
    exit(1)
