# Supplementary material for: Mobile-UI-Repair: a deep learning based UI smell detection technique for mobile user interface
Source: PeerJ Comput Sci. 2024 May 16;10:e2028. doi: 10.7717/peerj-cs.2028 (PMC11157604; doi:10.7717/peerj-cs.2028)
Supplement: Supplemental Information 1 — Use main file UI repair [file peerj-cs-10-2028-s001.zip › MUI Repair code and Data/transforms.py]

import random
import torch

from torchvision.transforms import functional as F


class Compose(object):
    def __init__(self, transforms):
        self.transforms = transforms

    def __call__(self, image, target):
        for t in self.transforms:
            image, target = t(image, target)
        return image, target


class ToTensor(object):
    def __call__(self, image, target):
        image = F.to_tensor(image)
        return image, target


class RandomHorizontalFlip(object):
    def __init__(self, prob=0.5):
        self.prob = prob

    def __call__(self, image, target):
        if random.random() < self.prob:
            height, width = image.shape[-2:]
            image = image.flip(-1)  # 
            bbox = target["boxes"]
            bbox[:, [0, 2]] = width - bbox[:, [2, 0]]  # 
            target["boxes"] = bbox
        return image, target
